# Supplementary material for: The Composition of the Dispersion Medium Determines the Antibacterial Properties of Copper (II) Oxide Nanoparticles Against Escherichia coli Bacteria
Source: Nanomaterials (Basel). 2025 Mar 20;15(6):469. doi: 10.3390/nano15060469 (PMC11944915; doi:10.3390/nano15060469)
Supplement: Supplementary file 1 [file nanomaterials-15-00469-s001.zip]

Archive with 1 entries (1 files):
- nanomaterials-3478063-supplementary.pdf
